# Supplementary material for: Chitosan-graft-poly(N-vinylcaprolactam) Nanoparticles Containing Crotalus atrox Snake Venom: Biological and Physicochemical Characterization
Source: Nanomaterials (Basel). 2025 Oct 9;15(19):1538. doi: 10.3390/nano15191538 (PMC12525661; doi:10.3390/nano15191538)
Supplement: Supplementary file 1 [file nanomaterials-15-01538-s001.zip]

Archive with 1 entries (1 files):
- nanomaterials-3889840-supplementary.pdf
